# Supplementary material for: A Nitrifying Bacteria-Based Oxygen Consumption Assay for Multifaceted Soil Toxicity Monitoring
Source: Toxics. 2025 Oct 30;13(11):937. doi: 10.3390/toxics13110937 (PMC12656603; doi:10.3390/toxics13110937)
Supplement: Supplementary file 1 [file toxics-13-00937-s001.zip]

Archive with 1 entries (1 files):
- toxics-3910591-supplementary.pdf
